# Supplementary material for: Integrative Analysis of Diphasiastrum digitatum Holub: Unveiling Genetic Variation and Ecological Adaptations for Sustainable Ecosystem Management
Source: Ecol Evol. 2025 Mar 13;15(3):e71079. doi: 10.1002/ece3.71079 (PMC11906285; doi:10.1002/ece3.71079)
Supplement: Supplementary file 2 — Table S1. [file ECE3-15-e71079-s001.xlsx]

## Sheet: SupplT1 GenotypingDataset
Suppl.T1. Genotyping dataset for Diphasiastrum digitatum. Diploid loci (LycoXXX) contain the values corrected for motif size (PGDSpider). For each individual/population, columns of GPS coordinates (Latitude, Longitude) and altidude (m.a.s.l.) are appended. Empty cells denote missing data.
Ind	Pop	Lyco008		Lyco009		Lyco015		Lyco016		Lyco017		Lyco020		Lyco022		Lyco024		Lyco030		Lyco031		Lyco035		Lyco044		Lyco048			Latitude	Longitude	Altitude
1097_14_1	VCT_01	171	173	102	102	194	232	64	106	80	82	197	228	44	47	123	123	124	132	126	131	117	117	89	93	120	120		36.6005	-81.6286	1097
1097_14_2	VCT_01	171	173	102	102	232	192	64	106	82	79	197	226	47	43	123	123	123	131	126	130	116	116	88	92	119	119		36.6005	-81.6286	1097
1097_14_3	VCT_01	171	173	102	102	192	230	106	62	80	79	226	195	43	45	121	121	122	129	125	128	117	117	87	90	119	119		36.6005	-81.6286	1097
1097_14_4	VCT_01	171	173	102	102	192	230	106	62	80	79	226	195	43	45	121	121	122	129	126	131	117	117	88	92	119	119		36.6005	-81.6286	1097
1097_14_5	VCT_01	171	173	102	102	232	192	106	62	80	79	226	195	43	45	121	121	122	129	126	131	117	117	88	92	119	119		36.6005	-81.6286	1097
1097_14_6	VCT_01	171	173	102	102	232	192	106	62	82	79	197	228	43	45	121	121	122	129	126	131	117	117	88	92	119	119		36.6005	-81.6286	1097
1097_14_7	VCT_01	171	175	102	102	232	192	64	106	82	79	226	195	47	43	121	121	122	129	126	131	117	117	88	92	119	119		36.6005	-81.6286	1097
1097_14_8	VCT_01	165	169	102	102	196	196	83	104	79	79	195	191	45	45	121	121	123	121	126	128	117	116	87	87	119	122		36.6005	-81.6286	1097
1097_14_9	VCT_01	171	175	102	102	232	192	64	106	80	79	226	195	43	45	121	121	123	123	126	131	117	117	88	92	119	119		36.6005	-81.6286	1097
1097_14_10	VCT_01	171	173	102	102	232	192	64	106	82	79	197	226	47	43	121	121	123	123	126	131	117	117	88	92	119	119		36.6005	-81.6286	1097
1048_15_1	VCT_01	167	167	102	102	192	192	89	108	79	79	193	202	45	45	123	123	123	119	126	131	116	113	88	88	119	121		36.6045	-81.6347	1048
1048_15_2	VCT_01	169	169	102	102	194	194	89	108	79	79	193	206	47	47	124	124	124	122	131	127	117	115	88	88	120	122		36.6045	-81.6347	1048
1048_15_3	VCT_01	167	167	102	102	192	207	89	108	79	79	193	204	47	47	124	124	123	119	126	131	116	113	88	88	120	122		36.6045	-81.6347	1048
1048_15_4	VCT_01	167	167	102	102	192	192	89	108	79	79	191	202	45	45	123	123	123	119	126	131	116	113	88	88	119	121		36.6045	-81.6347	1048
1048_15_5	VCT_01	169	169	102	102	192	207	89	108	79	79	191	202	45	45	121	121	123	119	126	131	116	113	87	87	119	121		36.6045	-81.6347	1048
1048_15_6	VCT_01	169	169	102	102	192	205	89	108	77	77	191	202	45	45	121	121	123	119	126	131	116	113	87	87	119	121		36.6045	-81.6347	1048
1048_15_7	VCT_01	169	169	102	102	192	192	89	108	77	77	191	202	45	45	121	121	123	119	126	131	117	113	88	88	119	121		36.6045	-81.6347	1048
1048_15_8	VCT_01	169	169	102	102	192	205	89	108	79	79	191	202	45	45	121	121	123	121	126	131	117	113	88	88	119	121		36.6045	-81.6347	1048
1048_15_9	VCT_01	169	169	102	102	192	205	89	108	79	79	191	202	45	45	121	121	123	119	126	131	116	113	88	88	119	121		36.6045	-81.6347	1048
1067_16_1	VCT_01	169	169	102	102	194	194	85	97	79	79	195	191	43	45	123	123	123	123	126	126	118	118	88	88	120	121		36.606	-81.6353	1067
1067_16_2	VCT_01	169	169	102	102	192	192	85	97	79	79	195	191	47	43	121	121	122	122	126	126	117	117	88	88	119	121		36.606	-81.6353	1067
1067_16_3	VCT_01	169	169	102	102	194	194	85	99	79	79	195	191	47	43	123	123	123	123	126	126	117	117	88	88	120	121		36.606	-81.6353	1067
1067_16_4	VCT_01	169	169	102	102	194	194	85	99	79	79	197	193	44	48	124	124	123	123	126	126	118	118	88	88	122	121		36.606	-81.6353	1067
1067_16_5	VCT_01	169	169	102	102	194	194	85	95	79	79	197	193	44	47	124	124	122	122	126	126	117	117	88	88	120	122		36.606	-81.6353	1067
1067_16_6	VCT_01	171	173	102	102	198	198	102	112	79	79	195	204	47	43	123	123	123	119	126	122	117	113	88	88	119	119		36.606	-81.6353	1067
1067_16_7	VCT_01	171	173	102	102	198	198	100	110	79	79	195	202	43	45	121	121	123	119	126	122	117	113	88	88	119	119		36.606	-81.6353	1067
1067_16_8	VCT_01	171	173	102	102	196	196	112	100	77	77	195	202	43	45	121	121	123	119	126	122	113	118	88	88	119	119		36.606	-81.6353	1067
1067_16_9	VCT_01	171	173	102	102	198	198	102	110	77	77	195	202	43	45	121	121	123	119	126	122	113	118	88	88	119	119		36.606	-81.6353	1067
1067_16_10	VCT_01	169	169	102	102	192	192	85	97	79	79	195	191	43	45	121	121	122	122	126	126	117	117	88	88	120	121		36.606	-81.6353	1067
1040_2_10	VCT_01			102	102	194	196	64	91	79	79	197	202	47	47	124	124	123	123	122	122	117	113	88	88	120	121		36.6079	-81.6356	1040
1040_2_1	VCT_01	177	177	102	102	194	194	102	102	80	82	195	202	47	47	124	124	122	126	127	123	117	118	89	89	121	124		36.6079	-81.6356	1040
1040_2_2	VCT_01	177	177	102	102	196	196	102	102	80	82	195	202	47	47	124	124	124	121	126	123	117	118	89	89	119	121		36.6079	-81.6356	1040
1040_2_3	VCT_01	175	175	102	102	196	196	102	102	82	79	195	202	47	47	123	123	124	121	126	123	116	118	89	89	119	121		36.6079	-81.6356	1040
1040_2_4	VCT_01			102	102	196	196	64	91	79	79	197	202	47	47	123	123	123	123	122	122	117	113	88	88	119	121		36.6079	-81.6356	1040
1040_2_5	VCT_01			102	102	196	196	64	91	79	79	195	200	47	47	124	124	123	123	122	122	117	113	87	87	119	121		36.6079	-81.6356	1040
1040_2_6	VCT_01			102	102	196	196	64	91	79	79	197	202	47	47	124	124	123	123	122	122	117	113	88	88	119	121		36.6079	-81.6356	1040
1040_2_7	VCT_01			102	102	196	196	64	91	79	79	197	202	47	47	124	124	123	123	123	123	117	113	88	88	119	121		36.6079	-81.6356	1040
1040_2_8	VCT_01			102	102	194	194	64	91	79	79	195	200	47	47	123	123	123	123	122	122	117	113	88	88	119	121		36.6079	-81.6356	1040
1040_2_9	VCT_01			102	102	196	196	64	91	79	79	197	202	47	47	123	123	123	123	122	122	117	113	88	88	120	121		36.6079	-81.6356	1040
1057_1_10	VCT_01	169	169	102	102	213	213	104	104	79	79	197	191	47	47	123	123	123	123	127	127	113	118	89	89	121	124		36.608	-81.6358	1057
1057_1_1	VCT_01			102	102	192	198	89	102	80	99	193	193	47	47	123	123	123	123	126	126	117	117	87	87	120	121		36.608	-81.6358	1057
1057_1_2	VCT_01	171	173	102	102	192	198	89	102	79	99	193	193	47	47	123	123	123	123	126	126	117	117	87	87	120	122		36.608	-81.6358	1057
1057_1_3	VCT_01	173	169	102	102	192	198	89	102	80	99	191	191	47	47	123	123	123	123	126	126	117	117	88	88	120	121		36.608	-81.6358	1057
1057_1_4	VCT_01	173	169	102	102	196	188	89	102	79	99	191	191	47	47	123	123	123	123	126	126			87	87	120	121		36.608	-81.6358	1057
1057_1_5	VCT_01	171	169	102	102	192	198	89	102	80	99	191	191	47	47	123	123	123	123	126	126	117	117	87	87	120	121		36.608	-81.6358	1057
1057_1_6	VCT_01	169	169	102	102	192	192	104	104	79	79	197	193	47	47	123	123	123	123	127	127	117	113	88	87	120	122		36.608	-81.6358	1057
1057_1_7	VCT_01	169	169	102	102			104	104	79	79	197	191	47	47	123	123	123	123	126	126	117	113	88	88	120	122		36.608	-81.6358	1057
1057_1_8	VCT_01	171	171	102	102			104	104	77	77	197	191	47	47	123	123	123	123	127	127	117	113	88	88	120	124		36.608	-81.6358	1057
1057_1_9	VCT_01	169	169	102	102			104	104	79	79	197	191	47	47	121	121	123	123	127	127	117	113	88	88	120	124		36.608	-81.6358	1057
1059_3_10	VCT_01	169	169	102	102	192	198	104	89	79	79	204	189	44	47	121	121	123	123	126	126	117	113	92	87	119	119		36.6083	-81.6365	1059
1059_3_1	VCT_01	171	175	102	102	194	215	97	91	79	79	193	200	47	47	123	123	132	123	126	127	117	117	89	89	120	122		36.6083	-81.6365	1059
1059_3_2	VCT_01	171	175	102	102	194	215	97	91	79	79	193	200	47	47	123	123	123	133	126	127	117	117	89	88	120	122		36.6083	-81.6365	1059
1059_3_3	VCT_01	171	175	102	102	194	215	97	91	79	79	193	200	47	47	123	123	124	135	128	127	117	117	89	89	121	124		36.6083	-81.6365	1059
1059_3_4	VCT_01	171	175	102	102	194	215	97	91	79	79	193	200	47	47	123	123	123	133	126	127	118	118	88	88	119	121		36.6083	-81.6365	1059
1059_3_5	VCT_01	171	175	102	102	194	217	89	95	79	79	193	200	47	47	123	123	123	133	126	127	117	117	88	88	119	121		36.6083	-81.6365	1059
1059_3_6	VCT_01	169	169	100	100	192	198	89	102	79	79	204	189	44	47	123	123	123	123	126	126	117	113	93	88	119	119		36.6083	-81.6365	1059
1059_3_7	VCT_01	169	181	102	102	194	190	89	108	79	79	197	191	47	47	123	123	123	121	126	126	117	113	87	87	119	124		36.6083	-81.6365	1059
1059_3_8	VCT_01	169	169	102	102	192	198	104	89	79	79	204	189	44	47	123	123	123	123	126	126	117	113	92	87	119	119		36.6083	-81.6365	1059
1059_3_9	VCT_01	169	169	102	102	192	198	104	89	79	79	202	187	44	47	123	123	123	123	126	126	117	113	92	87	119	119		36.6083	-81.6365	1059
1058_4_10	VCT_01	169	169	102	102	194	194	104	85	79	79	197	197	47	47	123	123	124	124	126	126	113	118	87	87	119	122		36.6084	-81.6382	1058
1058_4_1	VCT_01	171	173	102	102	192	192	104	95	80	82	197	191	47	47	123	123	124	122	126	126	117	117	88	90	119	119		36.6084	-81.6382	1058
1058_4_2	VCT_01	171	173	102	102	192	198	104	95	80	79	197	191	47	47	123	123	123	121	126	126	117	117	88	90	119	119		36.6084	-81.6382	1058
1058_4_3	VCT_01	171	173	102	102	192	198	104	95	80	77	197	191	47	47	123	123	123	122	126	126	117	117	88	90	119	119		36.6084	-81.6382	1058
1058_4_4	VCT_01			102	102	196	196	104	99	79	79	197	193	44	47	123	123	123	123	126	126	117	117	89	93	120	120		36.6084	-81.6382	1058
1058_4_5	VCT_01			102	102	205	198	104	99	79	79	197	193	44	47	120	120	124	124	126	126	117	117	89	93	120	120		36.6084	-81.6382	1058
1058_4_6	VCT_01	171	171	102	102	194	198	104	85	79	79	200	200	48	48	124	124	126	126	127	127	115	120	88	88	121	124		36.6084	-81.6382	1058
1058_4_7	VCT_01			102	102	207	198	104	97	79	79	197	193	44	48	123	123	123	123	126	126	118	118	89	93	119	119		36.6084	-81.6382	1058
1058_4_8	VCT_01			102	102	207	198	104	99	79	79	197	193	44	47	123	123	123	123	126	126	117	117	88	92	119	119		36.6084	-81.6382	1058
1058_4_9	VCT_01			102	102	196	205	104	99	79	79	197	193	44	47	123	123	123	123	126	126	117	117	88	92	119	119		36.6084	-81.6382	1058
1027_5_10	VCT_01	173	173	102	102	198	198	102	93	79	79	197	193	44	47	120	120	124	124	127	127	116	113	88	88	119	119		36.6079	-81.6402	1027
1027_5_1	VCT_01	173	173	102	102	196	196	95	102	79	79	197	193	44	47	123	123	123	123	127	127			88	88	119	119		36.6079	-81.6402	1027
1027_5_2	VCT_01	173	173	100	100	196	196	102	93	79	79	197	193	44	47	123	123	123	123	127	127	116	113	88	88	119	119		36.6079	-81.6402	1027
1027_5_3	VCT_01	173	173	102	102	196	196	102	93	79	79	197	193	44	47	123	123	123	123	127	127			88	88	119	119		36.6079	-81.6402	1027
1027_5_4	VCT_01	173	173	102	102	196	196	102	93	79	79	197	193	44	47	123	123	123	123	127	127	116	113	88	88	119	119		36.6079	-81.6402	1027
1027_5_5	VCT_01	173	173	102	102	196	196	95	102	77	77	197	193	44	47	123	123	123	123	127	127	116	113	88	88	119	119		36.6079	-81.6402	1027
1027_5_6	VCT_01	173	173	102	102	196	196	102	93	79	79	197	193	44	47	123	123	123	123	127	127	116	113	88	88	120	120		36.6079	-81.6402	1027
1027_5_7	VCT_01	173	173	102	102	196	196	102	93	79	79	197	193	44	47	123	123	124	124	127	127	117	113	88	88	120	120		36.6079	-81.6402	1027
1027_5_8	VCT_01	173	173	102	102	196	196	95	102	79	79	195	200	44	47	124	124	124	124	128	128	116	118	89	89	120	120		36.6079	-81.6402	1027
1027_5_9	VCT_01	173	173	102	102	198	198	102	93	79	79	197	193	44	48	124	124	123	123	127	127	117	115	89	89	119	119		36.6079	-81.6402	1027
1015_17_1	VCT_01	173	169	102	102			95	100	79	79	195	193	47	43	121	121	123	119	126	126	113	118	89	87	121	121		36.6078	-81.6434	1015
1015_17_2	VCT_01	175	169	102	102			95	100	79	79	195	193	47	43	121	121	123	119	126	126	113	118	87	90	121	121		36.6078	-81.6434	1015
1015_17_3	VCT_01	169	169	102	102	198	198	89	81	77	77	191	193	45	45	121	121	122	122	122	122	117	117	88	88	119	121		36.6078	-81.6434	1015
1015_17_4	VCT_01	169	169	102	102	198	198	89	81	79	79	191	193	45	45	121	121	122	122	122	122	117	117	88	88	119	121		36.6078	-81.6434	1015
1015_17_5	VCT_01	169	177	102	102	194	198	85	93	79	79	193	181	47	43	123	123	123	119	126	126	113	118	88	88	119	119		36.6078	-81.6434	1015
1015_17_6	VCT_01	173	169	102	102			97	100	79	79	197	195	44	47	124	124	123	119	126	126	115	118	88	92	122	122		36.6078	-81.6434	1015
1015_17_7	VCT_01	173	169	102	102			97	100	79	79	197	195	44	47	124	124	123	119	126	126	113	118	88	90	122	122		36.6078	-81.6434	1015
1015_17_8	VCT_01	173	169	102	102			97	100	79	79	195	193	47	43	123	123	123	119	126	126	113	118	89	87	121	121		36.6078	-81.6434	1015
1015_17_9	VCT_01	173	169	102	102			95	100	77	77	195	193	43	45	121	121	123	119	126	126	117	113	89	87	121	121		36.6078	-81.6434	1015
1015_17_10	VCT_01	173	169	102	102			95	100	77	77	195	191	43	45	121	121	123	119	126	126	117	113	87	90	121	121		36.6078	-81.6434	1015
1028_6_10	VCT_01	169	169	102	102	192	202	102	87	79	79	200	200	47	47	124	124	124	124	128	128	115	118	89	89	122	122		36.6119	-81.6437	1028
1028_6_1	VCT_01	169	169	102	102	192	202	102	87	79	79	197	197	47	47	123	123	122	122	126	126	117	113	88	88	121	121		36.6119	-81.6437	1028
1028_6_2	VCT_01	169	169	102	102	192	204	102	87	79	79	197	197	47	47	123	123	123	123	126	126	117	113	89	89	121	121		36.6119	-81.6437	1028
1028_6_3	VCT_01	169	169	102	102	192	202	102	87	79	79	197	197	47	47	123	123	123	123	126	126			88	88	121	121		36.6119	-81.6437	1028
1028_6_5	VCT_01	169	169	102	102	192	202	102	87	79	79	197	197	47	47	123	123	123	123	126	126	117	113	88	88	121	121		36.6119	-81.6437	1028
1028_6_6	VCT_01	169	169	102	102	192	202	102	87	79	79	197	197	47	47	123	123	123	123	125	125	117	113	88	88	121	121		36.6119	-81.6437	1028
1028_6_9	VCT_01	169	169	102	102	192	202	102	87	79	79	197	197	47	47	123	123	124	124	127	127	113	118	89	89	122	122		36.6119	-81.6437	1028
992_7_10	VCT_01	171	175	102	102	192	192	104	97	79	79	191	191	47	47	123	123	132	123	127	127	117	117	88	88	120	122		36.6125	-81.6372	992
992_7_1	VCT_01	171	175	102	102	192	192	95	102	79	79	191	191	47	47	124	124	123	133	127	127	117	117	88	88	119	121		36.6125	-81.6372	992
992_7_2	VCT_01	171	175	102	102	194	194	95	102	79	79	191	191	47	47	123	123	132	123	127	127	117	117	88	88	119	121		36.6125	-81.6372	992
992_7_3	VCT_01	171	175	102	102	192	192	95	102	79	79	191	191	47	47	123	123	132	123	127	127	117	117	88	88	115	116		36.6125	-81.6372	992
992_7_4	VCT_01	171	173	102	102	192	192	95	102	79	79	191	191	47	47	123	123	132	122	127	127	117	117	88	88	119	121		36.6125	-81.6372	992
992_7_5	VCT_01	171	173	102	102	192	192	104	97	79	79	191	191	47	47	123	123	132	123	126	126	117	117	88	88	119	121		36.6125	-81.6372	992
992_7_7	VCT_01	171	173	102	102	192	192	95	102	79	79	191	191	47	47	123	123	132	123	126	126			88	88	119	121		36.6125	-81.6372	992
992_7_8	VCT_01	171	173	102	102	192	192	95	102	79	79	191	191	47	47	123	123	132	122	126	126			88	88	119	121		36.6125	-81.6372	992
992_7_9	VCT_01	171	173	102	102	192	192	104	95	79	79	191	191	47	47	123	123	132	122	127	127	117	117	88	88	120	121		36.6125	-81.6372	992
991_8_10	VCT_01	171	173	102	102	196	196	97	56	79	79	197	183	47	47	123	123	123	123	126	126	117	117	88	87	120	124		36.6138	-81.6392	991
991_8_1	VCT_01	171	173	102	102	194	194	97	56	79	79	197	183	47	47	123	123	123	123	126	126	117	117	89	89	120	125		36.6138	-81.6392	991
991_8_2	VCT_01	173	175	100	100	196	196	97	56	79	79	200	183	47	47	124	124	124	124	127	127	117	117	89	89	121	125		36.6138	-81.6392	991
991_8_3	VCT_01	173	175	102	102	196	196	97	56	79	79	197	183	47	47	123	123	123	123	126	126	117	117	88	88	120	124		36.6138	-81.6392	991
991_8_4	VCT_01	173	175	102	102	196	196	97	56	79	79	197	181	47	47	123	123	123	123	126	126	117	117	89	89	120	124		36.6138	-81.6392	991
991_8_5	VCT_01	171	175	102	102	194	194	97	56	79	79	197	183	47	47	123	123	123	123	126	126	117	117	88	88	119	124		36.6138	-81.6392	991
991_8_6	VCT_01	171	173	102	102	196	196	97	56	79	79	197	183	47	47	123	123	123	123	126	126	117	117	88	88	119	124		36.6138	-81.6392	991
991_8_7	VCT_01	171	173	102	102	196	196	97	56	79	79	197	183	47	47	123	123	123	123	126	126	117	117	88	88	120	124		36.6138	-81.6392	991
991_8_9	VCT_01	171	175	102	102	196	196	97	56	79	79	197	183	47	47	123	123	123	123	126	126	117	117	88	88	120	124		36.6138	-81.6392	991
991_9_1	VCT_01	173	169	102	102	194	194	102	81	79	79	191	191	47	45	123	123	123	123	126	126	117	117	88	88	120	121		36.6139	-81.6393	991
991_9_10	VCT_01	169	169	102	102	202	202	89	97	79	79	202	202	47	47	123	123	123	123	126	126	116	113	88	90	119	119		36.6139	-81.6393	991
991_9_2	VCT_01	171	171	102	102	198	202	106	87	79	79	195	191	44	47	123	123	132	123	126	123	117	117	87	87	121	121		36.6139	-81.6393	991
991_9_3	VCT_01	169	169	102	102	198	204	106	87	79	79	195	191	44	47	123	123	123	133	126	123	117	117	88	88	121	121		36.6139	-81.6393	991
991_9_4	VCT_01	169	169	102	102	198	204	106	87	79	79	195	191	44	47	124	124	124	135	125	127	118	118	88	88	122	122		36.6139	-81.6393	991
991_9_5	VCT_01	169	169	102	102	198	204	104	85	79	79	195	191	44	47	123	123	123	133	126	123	117	117	87	87	121	121		36.6139	-81.6393	991
991_9_6	VCT_01	169	169	102	102	204	200	106	87	79	79	195	189	44	47	123	123	132	123	126	122	117	117	87	87	121	121		36.6139	-81.6393	991
991_9_7	VCT_01	169	169	102	102	202	202	87	87	79	79	202	202	47	47	123	123	123	123	126	130	116	113	89	90	119	119		36.6139	-81.6393	991
991_9_8	VCT_01	169	169	102	102	194	198	83	97	79	79	195	195	47	47	123	123	123	123	126	130	117	117	88	88	121	124		36.6139	-81.6393	991
991_9_9	VCT_01	169	169	102	102	192	192	106	81	79	79	193	193	47	45	123	123	123	123	126	126	117	117	90	90	119	122		36.6139	-81.6393	991
924_18_1	VCT_02	167	167	102	102	200	200	87	87	77	77	189	183	43	45	123	123	122	122	126	126	117	117	87	87	119	121		36.6229	-81.6641	924
924_18_2	VCT_02	169	169	102	102	198	198	87	87	79	79	189	183	43	45	123	123	123	123	126	126	117	117	87	87	120	121		36.6229	-81.6641	924
924_18_3	VCT_02	169	169	102	102	198	198	87	87	79	79	189	183	44	48	123	123	122	122	126	126	117	117	87	87	119	121		36.6229	-81.6641	924
924_18_4	VCT_02	169	169	102	102	198	198	87	87	79	79	189	183	47	43	123	123	122	122	126	126	117	117	87	87	119	121		36.6229	-81.6641	924
924_18_5	VCT_02	169	169	102	102	198	198	87	87	77	77	189	183	43	45	123	123	122	122	126	126	117	117	87	87	119	121		36.6229	-81.6641	924
924_18_6	VCT_02	165	165	102	102	192	202	97	91	80	79	197	193	45	45	123	125	123	119	126	123	117	113	88	88	121	121		36.6229	-81.6641	924
924_18_7	VCT_02	164	164	102	102	192	202	99	91	82	79	197	193	47	47	123	125	123	119	127	123	113	118	88	88	122	122		36.6229	-81.6641	924
924_18_8	VCT_02	165	165	102	102	194	204	99	91	80	82	200	200	47	47	124	126	123	119	126	123	115	118	89	89	124	124		36.6229	-81.6641	924
924_18_9	VCT_02	165	165	102	102	202	202	99	91	80	82	206	200	47	47	124	126	123	119	126	123	113	118	88	88	121	121		36.6229	-81.6641	924
924_18_10	VCT_02	167	167	100	100	198	198	87	87	79	79	189	183	47	43	123	123	122	122	126	126	117	117	85	85	119	121		36.6229	-81.6641	924
915_19_1	VCT_02	175	169	102	102	192	192	89	99	79	79	195	191	43	43	121	121	131	121	126	131	116	116	88	92	119	121		36.6284	-81.6633	915
915_19_2	VCT_02	175	169	102	102	192	192	99	91	77	77	195	191	43	43	121	121	132	122	126	131	116	116	88	92	119	121		36.6284	-81.6633	915
915_19_3	VCT_02	175	169	102	102	192	192	89	99	77	77	195	191	43	43	121	121	132	122	126	131	116	116	88	92	119	121		36.6284	-81.6633	915
915_19_4	VCT_02	171	175	102	102	192	192	99	91	79	79	195	191	43	43	121	121	132	122	126	131	117	117	88	92	119	121		36.6284	-81.6633	915
915_19_6	VCT_02	171	175	102	102	192	192	99	91	79	79	195	191	43	43	121	121	132	122	126	131	116	116	88	92	119	121		36.6284	-81.6633	915
915_19_7	VCT_02	171	175	102	102	192	192	99	91	77	77	195	191	43	43	121	121	132	122	126	131	117	117	88	92	120	121		36.6284	-81.6633	915
915_19_8	VCT_02	171	175	102	102	192	192	99	91	79	79	195	191	43	43	121	121	132	122	126	131	117	117	88	92	120	121		36.6284	-81.6633	915
915_19_9	VCT_02	171	175	102	102	192	192	99	91	79	79	197	191	43	43	123	123	132	122	126	131	117	117	88	92	119	121		36.6284	-81.6633	915
915_19_10	VCT_02	173	169	102	102	194	194	99	91	79	79	193	200	44	44	124	124	132	122	126	131	117	117	89	93	120	122		36.6284	-81.6633	915
915_Little1	VCT_02	169	169	102	102	192	188	106	100	79	79	195	191	44	44	124	124	123	119	125	125	116	116	87	87	120	120		36.6285	-81.6636	915
915_Little2	VCT_02	171	171	102	102	192	198	106	99	79	79	195	191	44	44	124	124	121	118	125	125	117	117	87	87	121	121		36.6285	-81.6636	915
915_Little3	VCT_02	171	171	102	102	192	198	106	100	79	79	195	191	44	44	124	124	123	119	125	125	117	117	87	87	121	121		36.6285	-81.6636	915
915_Little4	VCT_02	171	171	102	102	192	196	100	100	79	79	195	191	44	44	124	124	123	119	125	125	117	117	87	87	121	121		36.6285	-81.6636	915
890_10_1	VCT_02	169	169	102	102	194	194	97	93	82	79	195	195	47	47	119	119	132	122	126	126	117	113	88	90	120	124		36.6339	-81.6674	890
890_10_2	VCT_02	169	169	102	102	194	194	99	93	80	79	195	195	47	47	120	120	132	123	126	126	117	113	88	90	120	124		36.6339	-81.6674	890
890_10_3	VCT_02	169	169	102	102	192	192	97	93	80	79	195	195	47	47	123	123	132	123	126	126	117	113	88	90	120	124		36.6339	-81.6674	890
890_10_4	VCT_02	169	169	102	102	192	192	99	93	80	79	195	195	47	47	123	123	132	123	126	126	117	113	88	90	120	125		36.6339	-81.6674	890
890_10_5	VCT_02	169	169	102	102	194	194	99	93	82	79	195	195	47	47	123	123	123	133	126	126	113	118	88	90	120	125		36.6339	-81.6674	890
890_10_6	VCT_02	169	169	102	102	192	198	106	100	79	79	197	193	44	44	124	124	122	126	127	127	118	118	88	88	121	121		36.6339	-81.6674	890
890_10_7	VCT_02	167	167	102	102	192	198	106	99	77	77	195	191	43	43	121	121	124	121	126	126	117	117	85	85	119	119		36.6339	-81.6674	890
890_10_8	VCT_02	169	169	102	102	192	198	106	99	77	77	191	193	43	43	121	121	123	119	126	126	117	117	87	87	119	119		36.6339	-81.6674	890
890_10_9	VCT_02	169	169	102	102	192	198	106	100	77	77	191	193	43	43	121	121	122	118	126	126	117	117	87	87	119	119		36.6339	-81.6674	890
890_10_10	VCT_02	169	169	102	102	192	198	106	99	79	79	195	191	43	43	121	121	122	118	126	126	117	117	87	87	119	119		36.6339	-81.6674	890
890_11_1	VCT_02	169	169	102	102	196	196	100	100	79	79	191	202	43	49	121	121	122	122	127	123	116	118	88	88	121	116		36.6339	-81.6671	890
890_11_2	VCT_02	169	169	102	102	196	196	100	100	79	79	191	202	47	43	121	121	122	122	127	123	117	116	88	88	120	116		36.6339	-81.6671	890
890_11_3	VCT_02	169	169	102	102	196	196	100	100	79	79	191	200	43	45	121	121	122	122	127	123	116	118	88	88	121	117		36.6339	-81.6671	890
890_11_4	VCT_02	169	169	102	102	196	196	100	100	77	77	191	200	43	49	121	121	122	122	127	123	117	116	88	88	120	116		36.6339	-81.6671	890
890_11_5	VCT_02	171	171	102	102	196	196	102	102	79	79	191	202	47	43	121	121	122	122	127	123	116	118	88	88	121	117		36.6339	-81.6671	890
890_11_6	VCT_02	169	169	102	102	198	198	102	102	79	79	193	204	44	48	123	123	124	124	127	123	117	118	88	88	122	117		36.6339	-81.6671	890
890_11_7	VCT_02	169	169	102	102	198	198	100	100	79	79	193	204	44	47	123	123	124	124	127	123	116	118	88	88	122	117		36.6339	-81.6671	890
890_11_8	VCT_02	167	167	102	102	198	198	100	100	79	79	191	202	47	43	121	121	122	122	127	123	117	116	88	88	120	116		36.6339	-81.6671	890
890_11_9	VCT_02	167	167	102	102	196	196	100	100	77	77	191	200	43	45	121	121	122	122	127	123	117	116	88	88	121	116		36.6339	-81.6671	890
890_11_10	VCT_02	167	167	102	102	196	196	100	100	77	77	191	200	43	49	121	121	122	122	126	122	117	116	88	88	121	116		36.6339	-81.6671	890
870_20_1	VCT_02	167	167	102	102	192	200	85	100	77	77	191	187	47	47	123	126	123	123	126	122	117	117	89	87	117	117		36.6394	-81.6716	870
870_20_2	VCT_02	165	165	102	102	190	200	85	99	77	77	191	187	47	47	124	126	123	123	127	122	117	117	89	87	117	117		36.6394	-81.6716	870
870_20_3	VCT_02	167	167	102	102	190	200	85	99	77	77	191	187	47	47	123	125	123	123	127	122	117	117	89	87	117	117		36.6394	-81.6716	870
870_20_4	VCT_02	167	167	100	100	190	200	85	99	77	77	191	187	47	47	123	125	123	123	126	122	117	117	89	87	117	117		36.6394	-81.6716	870
870_20_5	VCT_02	167	167	102	102	192	200	85	99	77	77	191	187	47	47	124	126	123	123	126	122	117	117	89	87	117	117		36.6394	-81.6716	870
870_20_6	VCT_02	167	167	102	102	192	200	85	100	77	77	193	187	47	47	124	126	123	123	126	122	117	117	89	87	117	117		36.6394	-81.6716	870
870_20_7	VCT_02	167	167	102	102	192	200	85	100	77	77	193	187	47	47	124	126	124	124	127	122	117	117	87	90	117	117		36.6394	-81.6716	870
870_20_8	VCT_02	169	169	102	102	192	202	100	87	79	79	193	189	47	47	124	126	123	123	127	122	117	117	88	90	117	117		36.6394	-81.6716	870
870_20_9	VCT_02	169	169	102	102	194	204	102	87	80	80	197	193	49	49	124	126	123	123	127	123	118	118	88	92	119	119		36.6394	-81.6716	870
870_20_10	VCT_02	169	169	102	102	196	204	102	87	79	79	197	191	49	49	125	128	123	123	127	123	118	118	88	92	119	119		36.6394	-81.6716	870
850_12_1	VCT_02	171	175	102	102	198	198	83	95	79	79	197	191	45	45	121	121	123	119	126	126	117	113	87	87	121	124		36.6444	-81.6727	850
850_12_2	VCT_02	171	175	102	102	196	196	83	95	79	79	197	191	45	45	121	121	122	118	126	126	117	113	87	87	121	124		36.6444	-81.6727	850
850_12_3	VCT_02	173	173	102	102	192	198	104	81	79	79	200	181	47	43	121	119	131	121	127	127	116	130	88	90	119	121		36.6444	-81.6727	850
850_12_5	VCT_02	171	175	102	102	198	198	83	95	79	79	197	191	45	45	121	121	123	119	126	126	113	118	87	87	121	124		36.6444	-81.6727	850
850_12_6	VCT_02	165	169	102	102	194	205	99	99	79	79	193	193	45	45	123	128	118	118	126	126	113	118	92	87	119	119		36.6444	-81.6727	850
850_12_7	VCT_02	169	169	102	102	194	200	95	91	79	79	197	191	43	43	123	123	122	119	126	131	116	113	87	87	119	124		36.6444	-81.6727	850
850_12_8	VCT_02	169	169	102	102	194	200	95	91	79	79	195	200	44	44	124	124	124	122	131	127	117	115	88	88	121	125		36.6444	-81.6727	850
850_12_9	VCT_02	167	167	102	102	194	200	95	91	80	80	193	200	44	44	123	123	123	121	126	131	116	113	87	87	120	124		36.6444	-81.6727	850
850_12_10	VCT_02	169	169	102	102	194	200	95	91	79	79	197	191	43	43	123	123	122	119	126	131	116	113	87	87	119	122		36.6444	-81.6727	850
780_21_1	VCT_03	165	165	102	102	196	190	85	93	79	79	195	191	47	47	124	124	123	123	126	126	116	116	88	90	119	121		36.6457	-81.6903	780
780_21_2	VCT_03	167	167	102	102	192	184	85	95	77	77	193	189	47	47	123	123	123	123	125	125	117	117	89	88	120	117		36.6457	-81.6903	780
780_21_3	VCT_03	175	167	100	100	198	198	91	91	77	77	195	189	47	43	123	123	123	123	125	125	117	113	88	88	120	117		36.6457	-81.6903	780
780_21_4	VCT_03	167	167	102	102	190	228	106	93	77	77	189	175	45	45	124	124	124	124	125	125	117	113	88	88	117	117		36.6457	-81.6903	780
780_21_5	VCT_03	169	179	102	102	190	190	99	99	75	75	191	187	45	45	123	123	123	123	125	121	117	113	92	87	121	117		36.6457	-81.6903	780
780_21_6	VCT_03	171	167	102	102	198	198	99	91	77	77	187	187	44	47	123	125	122	119	125	125	117	113	85	85	121	117		36.6457	-81.6903	780
780_21_7	VCT_03	169	177	102	102	190	190	97	99	77	77	187	183	45	45	123	123	123	123	126	122	117	113	92	87	121	117		36.6457	-81.6903	780
780_21_8	VCT_03	169	179	102	102	190	190	99	100	77	77	191	187	45	45	123	123	123	123	127	122	117	113	92	87	121	117		36.6457	-81.6903	780
780_21_9	VCT_03	169	177	102	102	190	190	99	100	77	77	193	187	45	45	123	123	124	124	127	122	113	118	92	87	119	122		36.6457	-81.6903	780
780_21_10	VCT_03	173	173	102	102	198	204	106	72	79	79	191	181	47	47	124	124	123	123	121	121	117	117	88	92	119	121		36.6457	-81.6903	780
797_22_1	VCT_03	169	169	102	102	194	234	108	97	80	80	197	183	49	49	124	124	124	124	126	126	115	118	89	89	119	119		36.6452	-81.6917	797
797_22_2	VCT_03	169	169	102	102	194	234	108	95	79	79	197	181	49	49	124	124	123	123	126	126	115	118	88	88	119	119		36.6452	-81.6917	797
797_22_3	VCT_03	167	167	102	102	188	225	106	95	77	77	193	179	47	47	124	124	123	123	125	125	117	113	88	88	117	117		36.6452	-81.6917	797
797_22_4	VCT_03	171	167	102	102	198	198	99	93	77	77	189	189	44	47	124	126	124	122	125	125	117	113	87	87	119	122		36.6452	-81.6917	797
797_22_5	VCT_03	167	167	102	102	190	228	106	93	77	77	191	177	47	47	123	123	123	123	125	125	117	113	87	87	117	117		36.6452	-81.6917	797
797_22_6	VCT_03	167	167	102	102	190	228	106	93	77	77	189	175	45	45	119	119	123	123	125	125	117	113	88	88	117	117		36.6452	-81.6917	797
797_22_8	VCT_03	167	167	102	102	190	228	106	93	77	77	191	177	47	47	123	123	123	123	125	125	117	113	88	88	117	117		36.6452	-81.6917	797
797_22_9	VCT_03	167	167	102	102	190	226	106	93	77	77	191	177	47	47	123	123	123	123	125	125	113	118	87	87	117	117		36.6452	-81.6917	797
797_22_10	VCT_03	167	167	102	102	190	228	104	93	77	77	191	177	47	47	123	123	124	124	126	126	113	118	88	88	117	117		36.6452	-81.6917	797
804_23_1	VCT_03	171	171	102	102	194	190	104	85	77	77	197	204	47	47	123	123	124	121	126	122	117	117	88	88	120	125		36.644	-81.6938	804
804_23_2	VCT_03	173	173	102	102	194	190	104	87	79	79	197	204	48	48	124	124	124	121	125	122	117	117	85	85	121	126		36.644	-81.6938	804
804_23_3	VCT_03	173	173	102	102	194	198	106	87	80	80	202	210	49	49	123	123	124	122	126	123	117	117	89	89	121	127		36.644	-81.6938	804
804_23_4	VCT_03	173	173	102	102	192	196	106	87	79	79	202	210	49	49	124	124	124	121	126	123	117	117	89	89	121	127		36.644	-81.6938	804
804_23_5	VCT_03	173	173	102	102	192	196	104	85	79	79	206	200	47	47	124	124	122	126	126	122	117	117	88	88	120	125		36.644	-81.6938	804
804_23_6	VCT_03	173	173	102	102	194	190	104	85	77	77	202	208	47	47	123	123	124	121	126	122	116	116	88	88	120	125		36.644	-81.6938	804
804_23_7	VCT_03	171	171	102	102	192	196	104	85	77	77	202	208	47	47	123	123	124	121	126	122	117	117	87	87	120	125		36.644	-81.6938	804
804_23_8	VCT_03	171	171	102	102	192	188	85	102	77	77	197	202	47	47	123	123	124	121	126	123	116	116	88	88	120	125		36.644	-81.6938	804
804_23_9	VCT_03	171	171	102	102	192	188	85	102	77	77	197	204	47	47	123	123	124	121	126	122	116	116	87	87	119	125		36.644	-81.6938	804
804_23_10	VCT_03	171	171	102	102	192	188	85	102	77	77	197	202	47	47	123	123	124	121	126	122	116	116	87	87	120	125		36.644	-81.6938	804
775_24_1	VCT_03	167	167	102	102	186	186	106	85	80	79	187	177	47	43	123	123	124	124	125	125	117	117	89	87	120	117		36.6436	-81.694	775
775_24_2	VCT_03	169	164	102	102	194	194	89	97	77	77	187	179	44	47	123	123	124	124	126	130	116	118	89	87	121	117		36.6436	-81.694	775
775_24_3	VCT_03	167	164	102	102	194	194	89	97	77	77	187	179	44	47	124	124	123	123	126	130	117	116	87	90	119	121		36.6436	-81.694	775
775_24_4	VCT_03	169	164	102	102	196	196	97	91	79	79	189	181	44	48	124	124	124	124	126	130	116	118	88	90	119	121		36.6436	-81.694	775
775_24_5	VCT_03	165	169	102	102	198	198	89	97	77	77	193	185	47	49	124	124	124	124	126	131	117	118	88	92	120	122		36.6436	-81.694	775
775_24_6	VCT_03	169	169	102	102	202	202	102	102	80	80	183	185	49	86	124	124	123	133	126	126	115	118	88	88	120	122		36.6436	-81.694	775
775_24_7	VCT_03	167	167	102	102	246	246	100	100	80	80	195	191	48	85	124	124	123	133	125	125	117	113	88	88	119	121		36.6436	-81.694	775
775_24_8	VCT_03	167	167	102	102	246	246	100	100	79	79	191	193	47	84	123	123	123	133	125	125	117	113	87	87	119	121		36.6436	-81.694	775
775_24_9	VCT_03	165	165	102	102	198	198	99	99	77	77	197	195	47	84	123	123	123	133	125	125	117	113	87	87	121	117		36.6436	-81.694	775
775_24_10	VCT_03	167	167	102	102	198	198	99	99	79	79	191	193	47	84	123	123	123	133	125	125	113	118	88	88	119	121		36.6436	-81.694	775
771_13_1	VCT_03	171	169	102	102	190	190	64	102	80	79	191	191	45	45	121	121	123	119	126	126	117	117	87	87	119	121		36.6405	-81.6999	771
771_13_2	VCT_03	171	169	102	102	190	190	64	102	80	79	189	189	45	45	121	121	122	118	126	130	117	117	87	87	119	121		36.6405	-81.6999	771
771_13_3	VCT_03	173	169	102	102	190	190	64	102	80	79	191	191	45	45	120	120	122	118	126	130	117	117	87	87	119	121		36.6405	-81.6999	771
771_13_4	VCT_03	173	169	102	102	190	190	64	102	82	79	191	191	45	45	121	121	122	118	126	131	117	117	87	87	119	121		36.6405	-81.6999	771
771_13_5	VCT_03	173	169	102	102	192	192	64	102	82	79	191	191	45	45	121	121	123	119	126	131	117	117	87	87	119	121		36.6405	-81.6999	771
771_13_6	VCT_03	173	169	102	102	192	192	64	102	82	79	193	193	45	45	121	121	123	119	126	130	117	117	87	87	119	121		36.6405	-81.6999	771
771_13_7	VCT_03	173	169	102	102	190	190	64	102	80	79	191	191	45	45	121	121	123	118	126	131	117	117	87	87	119	121		36.6405	-81.6999	771
771_13_8	VCT_03	173	169	102	102	190	190	64	102	82	79	191	191	45	45	121	121	123	119	126	131	117	117	87	87	119	121		36.6405	-81.6999	771
771_13_9	VCT_03	173	169	102	102	192	192	64	102	82	79	193	193	45	45	121	121	123	119	126	131	117	117	87	87	119	121		36.6405	-81.6999	771
771_13_10	VCT_03	173	169	102	102	192	192	64	104	80	82	195	195	47	47	123	123	124	122	126	131	117	117	88	88	120	122		36.6405	-81.6999	771
703_25_1	VCT_04	167	167	102	102	192	188	89	93	77	77	193	189	47	47	123	120	124	124	125	122	117	117	87	87	120	117		36.6326	-81.726	703
703_25_2	VCT_04	167	167	102	102	192	188	89	91	77	77	191	187	47	47	123	120	124	124	126	122	117	117	88	88	120	117		36.6326	-81.726	703
703_25_3	VCT_04	167	167	102	102	192	188	89	91	77	77	193	189	45	45	124	120	123	123	126	122	117	117	88	88	120	117		36.6326	-81.726	703
703_25_4	VCT_04	167	167	102	102	194	190	89	93	77	77	193	187	47	47	123	120	124	124	126	122	117	117	88	88	120	117		36.6326	-81.726	703
703_25_5	VCT_04	167	167	102	102	194	190	89	93	77	77	195	189	47	47	121	124	124	124	126	122	117	117	88	88	120	119		36.6326	-81.726	703
703_25_6	VCT_04	169	169	102	102	194	190	91	93	79	79	195	189	48	48	124	120	124	124	126	122	118	118	88	88	120	119		36.6326	-81.726	703
703_25_7	VCT_04	169	169	104	104	194	196	95	91	80	80	193	200	49	49	123	120	124	124	126	123	118	118	89	89	120	122		36.6326	-81.726	703
703_25_8	VCT_04	164	164	102	102	192	196	95	91	79	79	193	200	49	49	123	125	124	124	126	123	118	118	89	89	119	121		36.6326	-81.726	703
703_25_9	VCT_04	164	164	102	102	192	190	95	95	79	79	195	189	47	47	121	119	124	124	125	122	117	117	88	88	119	121		36.6326	-81.726	703
703_25_10	VCT_04	167	167	102	102	192	188	89	93	77	77	193	189	47	47	121	119	124	124	126	122	117	117	88	88	120	119		36.6326	-81.726	703
688_26_1	VCT_04	167	167	102	102	192	196	85	97	77	77	195	189	47	45	123	123	121	121	125	125	117	117	88	88	117	117		36.6374	-81.7313	688
688_26_2	VCT_04	167	167	102	102	194	192	85	99	77	77	193	187	47	45	123	123	121	121	125	125	117	117	88	88	117	117		36.6374	-81.7313	688
688_26_3	VCT_04	167	167	102	102	192	196	83	97	77	77	193	187	47	45	123	123	121	121	125	125	117	117	88	88	117	117		36.6374	-81.7313	688
688_26_4	VCT_04	167	167	102	102	192	196	83	97	77	77	193	187	47	45	123	123	121	121	125	125	117	117	87	87	117	117		36.6374	-81.7313	688
688_26_5	VCT_04	169	167	102	102	188	200	85	95	77	99	189	187	47	47	123	129	123	135	126	122	117	113	85	85	117	117		36.6374	-81.7313	688
688_26_6	VCT_04	169	169	102	102	192	190	106	100	77	77	195	191	44	47	123	123	124	124	126	131	117	117	88	88	120	120		36.6374	-81.7313	688
688_26_7	VCT_04	169	169	102	102	192	190	108	100	77	77	197	193	44	47	124	124	124	124	126	130	117	117	88	88	120	120		36.6374	-81.7313	688
688_26_8	VCT_04	171	171	102	102	194	190	106	100	79	79	197	193	44	48	124	124	123	123	126	130	116	116	88	88	120	120		36.6374	-81.7313	688
688_26_9	VCT_04	171	171	104	104	204	204	106	99	80	80	197	191	86	51	123	123	126	136	126	126	117	115	88	88	119	124		36.6374	-81.7313	688
688_26_10	VCT_04	167	167	102	102	204	204	106	99	79	79	193	200	47	84	125	125	124	135	126	126	117	115	88	88	119	124		36.6374	-81.7313	688
675_27_1	VCT_04	167	167	102	102	192	196	97	102	79	79	193	200	45	45	123	129	123	123	130	125	117	113	88	88	119	124		36.6409	-81.7356	675
675_27_2	VCT_04	167	167	102	102	192	196	97	102	77	77	193	200	45	45	123	129	124	124	126	130	117	113	88	88	124	117		36.6409	-81.7356	675
675_27_3	VCT_04	169	169	102	102	192	190	97	102	75	75	197	193	45	45	120	125	124	124	126	130	117	113	87	87	124	117		36.6409	-81.7356	675
675_27_4	VCT_04	167	167	102	102	192	190	106	99	77	77	197	191	45	45	123	129	123	123	130	125	117	113	88	88	124	117		36.6409	-81.7356	675
675_27_5	VCT_04	165	165	102	102	192	188	97	102	77	77	193	200	45	45	123	129	124	124	126	130	117	113	84	84	124	117		36.6409	-81.7356	675
675_27_6	VCT_04	167	167	102	102	192	190	97	102	77	77	197	191	45	45	123	129	124	124	126	130	117	113	88	88	124	117		36.6409	-81.7356	675
675_27_7	VCT_04	167	167	102	102	192	188	97	102	77	77	193	200	45	45	123	129	124	124	126	130	117	113	88	88	124	117		36.6409	-81.7356	675
675_27_8	VCT_04	167	167	102	102	194	190	97	102	77	77	193	200	45	45	123	129	124	124	126	130	113	118	88	88	124	117		36.6409	-81.7356	675
675_27_9	VCT_04	164	164	102	102	194	190	97	102	79	79	195	200	45	45			124	124	126	130	117	113	88	88	119	124		36.6409	-81.7356	675
678_35_1	VCT_04	171	171	102	102	192	196	106	99	79	79	202	202	47	47	123	123	123	123	131	127	115	118	89	89	120	126		36.641	-81.7365	678
678_35_2	VCT_04	171	167	102	102	194	194	110	91	80	82	193	193	48	48	121	121	124	121	131	127	115	118	93	88	119	122		36.641	-81.7365	678
678_35_3	VCT_04	175	169	102	102	202	202	100	79	79	79	197	197	44	47	123	119	124	121	131	127	116	113	92	87	119	121		36.641	-81.7365	678
678_35_4	VCT_04	169	169	102	102	194	190	97	102	79	79	195	195			121	116	123	123	126	130	113	118	88	88	119	124		36.641	-81.7365	678
678_35_5	VCT_04	169	167	102	102	192	192	106	89	79	79	189	189	45	45	123	123	123	121	126	130	117	113	92	87	119	122		36.641	-81.7365	678
678_35_6	VCT_04	169	169	100	100	194	190	97	102	77	77	193	193	44	44	121	121	123	123	126	130	117	113	87	87	119	124		36.641	-81.7365	678
678_35_7	VCT_04	164	164	102	102	194	190	97	102	77	77	193	193	44	44	123	118	123	123	126	130	117	113	87	87	119	124		36.641	-81.7365	678
678_35_8	VCT_04	167	167	102	102	192	190	97	102	79	79	193	193	44	44	124	119	122	122	126	130	117	112	87	87	119	124		36.641	-81.7365	678
678_35_9	VCT_04	167	167	102	102	192	188	97	102	79	79	193	193	44	44	123	118	123	123	126	130	117	113	87	87	119	124		36.641	-81.7365	678
678_35_10	VCT_04	169	169	102	102	194	190	97	102	79	79	195	195	44	44	121	128	123	123	126	130	117	113	87	87	119	125		36.641	-81.7365	678
669_34_1	VCT_04	171	171	102	102	200	200	95	95	79	79	197	193	47	47	118	118	123	123	126	123	117	113	87	87	121	124		36.6421	-81.7383	669
669_34_2	VCT_04	171	171	102	102	198	198	91	91	77	77	197	191	45	45	119	119	123	123	126	122	117	113	85	85	120	122		36.6421	-81.7383	669
669_34_3	VCT_04	169	169	102	102	198	198	95	95	79	79	197	191	45	45	123	123	123	123	126	122	117	113	85	85	120	122		36.6421	-81.7383	669
669_34_4	VCT_04	171	173	102	102	198	190	95	93	79	79	197	181	43	45	123	123	123	121	126	122	117	118	87	87	120	119		36.6421	-81.7383	669
669_34_5	VCT_04	169	169	100	100	198	198	91	91	79	79	195	189	45	45	119	119	123	123	125	122	117	113	87	87	120	122		36.6421	-81.7383	669
669_34_6	VCT_04	171	169	102	102	194	194	106	106	79	79	193	204	45	45	118	118	123	119	126	126	117	113	92	87	120	120		36.6421	-81.7383	669
669_34_7	VCT_04	165	167	102	102	194	194	106	106	79	79	193	204	45	45	119	119	123	119	126	126	117	113	87	90	120	120		36.6421	-81.7383	669
669_34_8	VCT_04	169	169	102	102	198	198	95	93	77	77	197	191	45	45	121	121	123	123	126	122	117	113	85	85	120	122		36.6421	-81.7383	669
669_34_9	VCT_04	171	173	102	102	194	194	104	104	79	79	191	202	45	45	121	121	124	121	126	126	117	113	88	92	120	120		36.6421	-81.7383	669
669_34_10	VCT_04	171	173	102	102	196	196	106	106	79	79	193	204	47	47	123	123	124	121	126	126	117	113	88	92	120	120		36.6421	-81.7383	669
668_32_1	VCT_04	173	179	102	102	190	190	106	91	79	79	189	189	45	45	120	120	122	122	125	128	115	115	88	88	115	115		36.6389	-81.7458	668
668_32_2	VCT_04	167	162	102	102	188	188	108	93	79	79	191	191	45	45	121	121	122	122	125	128	117	117	90	90	117	117		36.6389	-81.7458	668
668_32_3	VCT_04	167	164	102	102	190	190	95	91	79	79	181	175	45	45	120	120	122	118	127	127	117	118	92	87	119	121		36.6389	-81.7458	668
668_32_4	VCT_04	173	179	102	102	190	190	106	91	79	79	189	189	43	45	121	121	123	123	125	128	117	117	89	89	117	117		36.6389	-81.7458	668
668_32_5	VCT_04	173	181	102	102	190	190	108	93	79	79	189	189	45	45	119	119	123	123	126	130	117	117	89	89	119	119		36.6389	-81.7458	668
668_32_6	VCT_04	175	181	102	102	190	190	106	91	79	79	191	191	47	47	123	123	123	123	126	130	117	117	89	89	119	119		36.6389	-81.7458	668
668_32_7	VCT_04	175	181	102	102	192	192	95	110	80	80	195	195	48	48	123	123	124	124	126	130	118	118	90	90	120	120		36.6389	-81.7458	668
668_32_8	VCT_04	175	181	102	102	192	192	108	95	79	79	193	193	48	48	123	123	123	123	126	130	118	118	90	90	120	120		36.6389	-81.7458	668
668_32_9	VCT_04	173	179	102	102	190	190	106	91	79	79	191	191	47	47	121	121	123	123	126	130	117	117	89	89	119	119		36.6389	-81.7458	668
668_32_10	VCT_04	175	181	102	102	190	190	106	91	75	75	189	189	45	45	120	120	124	124	126	130	117	117	89	89	119	119		36.6389	-81.7458	668
668_33_1	VCT_04	167	167	102	102	196	196	95	95	71	71	195	189	45	45	124	124	123	123	126	122	116	125	85	85	120	120		36.639	-81.7453	668
668_33_2	VCT_04	171	171	100	100	196	196	95	91	73	73	195	189	45	45	119	119	123	123	126	122	116	125	84	84	121	121		36.639	-81.7453	668
668_33_3	VCT_04	171	171	100	100	194	194	95	95	79	79	197	193	45	45	121	121	123	123	125	121	116	125	85	85	120	120		36.639	-81.7453	668
668_33_4	VCT_04	171	171	102	102	194	194	95	95	77	77	197	191	45	45	119	119	123	123	126	122	116	125	85	85	121	121		36.639	-81.7453	668
668_33_5	VCT_04	169	169	102	102	190	190	91	93	79	79	193	200	45	45	119	119	123	123	123	121	116	125	85	85	121	121		36.639	-81.7453	668
668_33_6	VCT_04	167	167	102	102	190	190	95	95	77	77	179	185	45	45	120	120	123	123	126	122	116	125	85	85	121	121		36.639	-81.7453	668
668_33_7	VCT_04	173	173	102	102	198	198	95	95	79	79	193	200	45	45	123	123	123	123	126	123	116	125	87	87	122	122		36.639	-81.7453	668
668_33_8	VCT_04	171	171	102	102	196	196	95	93	79	79	193	200	47	47	123	123	123	123	126	123	116	125	87	87	122	122		36.639	-81.7453	668
668_33_9	VCT_04	173	173	102	102	198	198	97	97	80	80	195	202	48	48	123	123	124	124	127	123	117	127	88	88	124	124		36.639	-81.7453	668
668_33_10	VCT_04	171	171	102	102	198	198	97	95	79	79	193	200	48	48	123	123	123	123	126	123	117	126	88	88	124	124		36.639	-81.7453	668
661_31_1	VCT_04	175	175	102	102	194	194	81	79			193	193	43	45	121	124	123	123	128	128	116	125	87	87	120	120		36.6373	-81.7461	661
661_31_2	VCT_04	177	177	102	102	196	196	77	77	79	79	191	191	43	45	123	120	123	123	126	130	116	125	87	87	120	120		36.6373	-81.7461	661
661_31_3	VCT_04	177	177	102	102	196	196	83	83	79	79	191	191	43	45	124	126	123	123	126	131	116	125	88	88	120	120		36.6373	-81.7461	661
661_31_4	VCT_04	177	177	102	102	196	196	83	81	79	79	193	193	44	47	123	125	123	123	131	127	116	125	88	88	120	120		36.6373	-81.7461	661
661_31_5	VCT_04	177	177	102	102	198	198	83	85	80	80	195	195	45	48	123	126	124	124	131	127	117	126	89	89	121	121		36.6373	-81.7461	661
661_31_6	VCT_04	177	177	102	102	198	198	83	85	79	79	195	195	44	48	123	125	123	123	131	127	117	126	89	89	121	121		36.6373	-81.7461	661
661_31_7	VCT_04	177	177	102	102	196	196	83	81	79	79	191	191	47	43	124	126	123	123	131	127	116	125	88	88	121	121		36.6373	-81.7461	661
661_31_8	VCT_04	171	171	102	102	196	196	83	85	79	79	191	191	43	45	123	126	123	123	126	130	116	125	87	87	120	120		36.6373	-81.7461	661
661_31_9	VCT_04	177	177	102	102	196	196	83	81	79	79	189	189	43	45	123	120	123	123	126	130	116	125	87	87	117	117		36.6373	-81.7461	661
661_31_10	VCT_04	177	177	102	102	196	196	83	85	79	79	189	189	43	45	121	124	119	119	126	130	116	125	87	87	117	117		36.6373	-81.7461	661
647_30_1	VCT_04			102	102	192	200	102	93	79	79	197	191	43	45	121	121	124	121	126	126	117	117	87	87	117	117		36.6363	-81.7505	647
647_30_2	VCT_04			102	102	192	202	95	102	79	79	197	191	47	43	123	123	124	121	126	126	117	117	87	87	119	119		36.6363	-81.7505	647
647_30_3	VCT_04			102	102	194	204	104	97	79	79	195	204	45	48	123	123	124	121	127	127	117	117	88	88	120	120		36.6363	-81.7505	647
647_30_4	VCT_04	171	171	102	102	196	196	93	87	79	79	195	200	48	49	123	123	123	121	131	127	115	118	89	89	120	120		36.6363	-81.7505	647
647_30_5	VCT_04	169	169	102	102	194	194	85	91	79	79	197	193	47	49			123	121	126	131	113	118	88	88	119	119		36.6363	-81.7505	647
647_30_6	VCT_04	173	173	102	102	194	194			79	79	195	189	43	45	121	121	123	123	126	130	117	117	87	87	117	117		36.6363	-81.7505	647
647_30_7	VCT_04			102	102	192	200	102	93	79	79	195	189			121	121	123	121	126	126	117	117	85	85	117	117		36.6363	-81.7505	647
647_30_8	VCT_04			102	102	192	200	102	93	79	79	195	189	43	45	119	119	123	121	126	126	116	116	85	85	117	117		36.6363	-81.7505	647
647_30_9	VCT_04			100	100	198	190	102	93	79	79	195	189	43	45			123	121	126	126	115	115	85	85	116	116		36.6363	-81.7505	647
647_30_10	VCT_04			102	102	198	190	100	93	79	79	195	189	43	45			122	118	126	126	115	115	84	84	117	117		36.6363	-81.7505	647
646_29_1	VCT_04	169	169	102	102	204	204	95	95	77	77	195	200	47	47	124	124	122	126	127	122	115	118	89	88	117	117		36.6356	-81.7523	646
646_29_2	VCT_04	169	169	102	102	204	204	95	95	77	77	195	202	47	47	124	124	124	122	127	122	113	118	89	88	117	117		36.6356	-81.7523	646
646_29_3	VCT_04	169	169	102	102	205	205	95	95	79	79	195	202	47	47	124	124	124	121	127	122	117	113	88	90	117	117		36.6356	-81.7523	646
646_29_4	VCT_04	171	171	104	104	207	207	97	97	80	80	206	200	47	47	123	123	122	126	128	123	113	118	89	92	119	119		36.6356	-81.7523	646
646_29_5	VCT_04	169	169	102	102	204	204	95	95	79	79	195	195	45	45	121	125	124	121	128	122	117	113	89	87	117	117		36.6356	-81.7523	646
646_29_6	VCT_04	169	169	102	102	204	204	95	95	79	79	195	195	45	45	121	125	124	121	127	122	117	113	89	87	117	117		36.6356	-81.7523	646
646_29_7	VCT_04	169	169	102	102	204	204	95	95	79	79	195	195	44	44	121	125	123	121	127	122	117	113	89	87	117	117		36.6356	-81.7523	646
646_29_8	VCT_04	169	169	102	102	204	204	95	95	79	79	195	195	44	44	121	125	123	121	127	122	116	111	89	87	117	117		36.6356	-81.7523	646
646_29_9	VCT_04	171	171	102	102	204	204	95	95	79	79	195	195	45	45	121	125	123	121	127	122	116	112	89	87	117	117		36.6356	-81.7523	646
640_28_1	VCT_04			102	102	192	192	89	102	79	79	195	189	47	47	124	124	124	121	126	126	113	118	87	87	120	119		36.6313	-81.7526	640
640_28_2	VCT_04			104	104	194	194	104	89	80	80	197	193	47	47	123	123	122	126	126	126	115	118	88	88	120	119		36.6313	-81.7526	640
640_28_3	VCT_04			102	102	194	194	89	102	79	79	193	200	47	47	125	125	122	126	126	126	115	118	88	88	119	121		36.6313	-81.7526	640
640_28_4	VCT_04			102	102	192	192	85	99	79	79	193	189	47	47	124	124	122	126	126	126	117	113	87	87	120	119		36.6313	-81.7526	640
640_28_5	VCT_04			102	102	190	190	100	87	77	77	193	189	47	47	123	123	124	122	125	125	117	113	87	87	120	117		36.6313	-81.7526	640
640_28_6	VCT_04			102	102	190	190	100	87	77	77	193	187	47	47	123	123	124	122	125	125	117	113	87	87	120	117		36.6313	-81.7526	640
640_28_7	VCT_04			102	102	190	190	100	87	77	77	191	187	47	47	123	123	124	121	125	125	117	113	87	87	120	117		36.6313	-81.7526	640
640_28_8	VCT_04			102	102	190	190	100	87	77	77	193	189	47	47	123	123	124	121	125	125	117	113	85	85	120	117		36.6313	-81.7526	640
640_28_9	VCT_04			102	102	190	190	100	87	77	77	191	187	45	45	123	123	124	121	126	126	117	113	85	85	120	117		36.6313	-81.7526	640
640_28_10	VCT_04			102	102	190	190	100	87	77	77	193	187	47	47	124	124	124	122	125	125	117	113	87	87	120	117		36.6313	-81.7526	640
641_NC1	NC	177	177	100	100	202	186	108	87	77	77	187	179	45	45	119	119	132	122	126	122	117	117	87	87	120	120		35.8423	-82.8546	641
641_NC2	NC	179	179	102	102	202	186	108	87	79	79	189	179	45	45	121	121	132	122	126	122	117	117	87	87	120	120		35.8423	-82.8546	641
641_NC3	NC	179	179	102	102	202	186	108	87	79	79	189	179	45	45	123	123	132	123	126	123	117	117	87	87	120	120		35.8423	-82.8546	641
641_NC4	NC	179	179	102	102	204	186	110	87	79	79	189	179	47	47	123	123	132	123	126	123	117	117	88	88	120	120		35.8423	-82.8546	641
641_NC5	NC	179	179	102	102	205	190	112	91	79	79	193	185	47	47	123	123	123	133	127	123	118	118	88	88	120	120		35.8423	-82.8546	641
641_NC6	NC	179	179	102	102	205	188	89	112	79	79	193	183	48	48	123	123	123	133	126	123	118	118	88	88	120	120		35.8423	-82.8546	641
641_NC7	NC	177	177	102	102	204	186	110	87	79	79	189	181	47	47	121	121	132	122	126	123	117	117	87	87	120	120		35.8423	-82.8546	641
641_NC8	NC	179	179	102	102	202	186	108	87	79	79	187	179	45	45	121	121	132	122	126	122	117	117	85	85	120	120		35.8423	-82.8546	641
641_NC9	NC	177	177	102	102	202	186	108	87	79	79	187	179	45	45	121	121	132	122	126	122	117	117	87	87	120	120		35.8423	-82.8546	641
641_NC10	NC	177	177	100	100	204	186	108	87	79	79	187	179	45	45	120	120	132	122	126	122	116	116	87	87	120	120		35.8423	-82.8546	641
641_NC11	NC	175	175	102	102	202	186	108	85	77	77	191	181	45	45	120	120	132	122	125	122	116	116	87	87	120	120		35.8423	-82.8546	641
641_NC12	NC	177	177	102	102	202	186	108	87	79	79	187	177	45	45	120	120	132	122	125	122	116	116	87	87	120	120		35.8423	-82.8546	641
641_NC13	NC	179	179	102	102	202	186	108	87	79	79	187	177	45	45	120	120	132	122	126	122	117	117	87	87	120	120		35.8423	-82.8546	641
641_NC14	NC	179	179	102	102	194	181	108	87	79	79	189	179	45	45	121	121	131	122	126	122	117	117	87	87	120	120		35.8423	-82.8546	641
641_NC15	NC	179	179	102	102	202	186	108	87	79	79	189	179	45	45	121	121	132	123	126	122	117	117	87	87	120	120		35.8423	-82.8546	670
670_VT2	VT	171	171	102	102	204	204	99	91	79	79	187	187	44	47	120	120	123	119	126	126	117	117	87	87	120	120		43.9641	-72.776	670
670_VT3	VT	175	175	102	102	194	198	97	81	79	79	195	195	47	47	123	123	122	122	127	123	117	116	87	87	121	124		43.9641	-72.776	670
670_VT4	VT	169	169	102	102	194	194	106	87	79	79	191	181	44	44	120	120	122	118	126	126	116	116	88	88	121	126		43.9641	-72.776	670
670_VT5	VT	171	171	102	102	192	198	100	100	79	79	195	191	47	47	124	124	123	121	125	125	117	117	88	90	120	120		43.9641	-72.776	670
670_VT6	VT			102	102	192	192	97	97	79	79	197	204	45	45	118	118	122	122	126	122	117	117	88	88	124	129		43.9641	-72.776	670
670_VT7	VT	177	177	102	102	192	192	99	75	79	79	189	189	47	43	123	123	123	123	126	126	118	130	88	88	125	125		43.9641	-72.776	670
670_VT8	VT	173	177	102	102			85	85	79	79	197	183	44	47	123	123	123	122	126	126	117	117	89	89	120	124		43.9641	-72.776	670
670_VT9	VT	173	173	104	104	198	198	85	85	79	79	197	185	44	47	124	124	123	133	126	126	118	118	88	88	121	124		43.9641	-72.776	670
670_VT10	VT	171	175	102	102	186	186	99	91	79	79	195	195	47	47	123	123	118	127	126	126	115	111	88	90	122	121		43.9641	-72.776	670
670_VT11	VT	171	175	102	102	188	188	99	91	79	79	195	195	47	47	123	123	118	128	126	126	115	118	88	90	120	122		43.9641	-72.776	670
670_VT12	VT	171	177	102	102	190	190	97	97	79	79	195	195	47	47	120	120	129	119	126	126	116	111	88	90	122	121		43.9641	-72.776	670
670_VT13	VT	169	169	102	102	200	200	102	102	79	79	195	191	45	45	118	118	122	122	126	126	116	112	88	88	121	124		43.9641	-72.776	670
670_VT14	VT	171	173	102	102	198	198	87	87	79	79	197	193	47	47	120	125	132	122	126	130	117	117	89	89	121	124		43.9641	-72.776	670
670_VT15	VT	171	165	102	102	192	200	106	81	80	80	195	191	47	47	123	123	119	119	126	126	116	113	88	88	121	124		43.9641	-72.776	670
670_VT16	VT	167	167	102	102	194	200	83	83	79	79	193	200	44	51	123	123	123	119	125	125	117	116	87	87	121	124		43.9641	-72.776	670
670_VT17	VT	171	173	102	102	202	202	89	100	79	79	193	204	44	47	123	123	122	122	126	122	117	113	87	87	122	121		43.9641	-72.776	670
670_VT18	VT	171	171	102	102	194	194	89	99	79	79	197	204	47	43	121	121	122	122	126	130	116	113	88	88	124	124		43.9641	-72.776	670
670_VT19	VT	169	169	102	102	202	202	99	99	79	79	195	189	44	47	123	123	123	121	127	122	118	118	88	88	120	120		43.9641	-72.776	670
670_VT20	VT	169	169	102	102	196	196	99	91	79	79	197	204	47	47	123	123	123	123	126	126	117	117	88	88	120	122		43.9641	-72.776	670
670_VT21	VT	171	171	104	104	205	205	97	91	80	77	197	181	44	48	124	124	123	123	131	127	115	118	88	88	121	124		43.9641	-72.776	670
670_VT22	VT	169	169	102	102	192	192	56	56	79	79	191	191	44	47	126	126	123	123	127	127	116	118	93	88	121	124		43.9641	-72.776	670
670_VT23	VT	175	175	102	102	194	190	108	91	79	79	191	183	47	47	124	129	124	121	126	126	117	117	88	90	121	121		43.9641	-72.776	670
312_HR1	HR_TN	171	171	102	102	198	198	81	87	79	79	197	191	47	47	125	125	122	122	126	126	117	118	89	89	122	121		35.321	-86.1528	312
312_HR2	HR_TN	171	171	102	102	184	186	100	110	79	79	197	202	47	47	124	124	121	121	125	125	115	111	93	88	120	124		35.321	-86.1528	312
312_HR3	HR_TN	171	171	102	102	190	190	99	100	79	79	197	202	47	47	123	123	124	124	125	125	117	113	88	92	120	122		35.3209	-86.1528	312
312_HR4	HR_TN	171	165	102	102	188	188	102	102	79	79	197	197	44	44	124	124	121	121	126	126	117	117	88	90	119	119		35.3209	-86.1527	312
312_HR5	HR_TN	171	171	102	102	188	186	99	110	77	77	197	202	47	47	124	124	121	121	125	125	116	111	93	88	121	124		35.3208	-86.1528	312
312_HR6	HR_TN	171	171	102	102	192	192	100	110	79	79	197	204	47	47	124	124	123	123	125	125	117	113	92	87	121	125		35.2081	-86.1528	312
312_HR7	HR_TN	165	165	102	102	192	192	100	110	79	79	197	204	47	47	124	124	122	122	125	125	117	113	92	87	121	124		35.3208	-86.1529	312
312_HR8	HR_TN	171	171	102	102	192	192	100	110	79	79	197	204	47	47	124	124	123	123	125	125	117	113	93	88	121	124		35.3209	-86.1529	312
312_HR9	HR_TN	171	171	102	102	192	192	104	104	79	79	197	202	47	47	124	124	123	123	126	126	117	113	92	87	121	124		35.3201	-86.153	312
312_HR10	HR_TN	171	171	102	102	192	192	108	100	79	79	197	202	47	47	124	124	123	123	126	126	117	113	93	88	121	124		35.321	-86.153	312
312_HR11	HR_TN	171	171	102	102	192	190	108	99	79	79	197	202	47	47	124	124	123	123	126	126	113	118	93	88	120	122		35.321	-86.1529	312
312_HR12	HR_TN	171	171	104	104	190	190	99	110	80	80	204	200	48	48	125	125	123	123	126	126	115	118	93	88	121	124		35.321	-86.1528	312

## Sheet: SupplT2 SSR loci details
Suppl.T2. Details for microsatellite markers for Diphasiastrum digitatum. For each marker, the corresponding contig ID is appended, with the respective motifs and the number of their repetitions. Primer names, calculated hybridization temperatures (Tm, [°C]), and sequences are shown - both for forward and reverse. Fragment size, with start-to-end positions, and sequence as deduced from the assemb…
Locus ID	SSR ID	Motif	No. Repeats	Forward Primer sequence	Forward primer Tm [°C]	Reverse Primer sequence	Reverse primer Tm [°C]	Fragment Size [bp]	Start position within scaffold	End position within scaffold	Sequence from the assembled transcriptome
Lyco008	scaffold-WAFT-2006608-Diphasiastrum_digitatum_ssr551	ct	9	CACCACCTCTCTCCATACTGC	59.862	TTGGTGTTTATTGGCAGCAGC	59.999	333	551	569	CACCACCTCTCTCCATACTGCTGCAACTTTGGCCTTCCCCTCCAAACCTCATAAATACAAACCAACCCATCCGCGATCACCCCAATCTTTCCATCCACCGTGGTACGATGCGGTATGCCGTCCTAAAAGAATCCACACATGCTCTCTGTCTGTCTCTCTCTCAACTCACATTATTGCTATTTTTCATCTCAAAACCCTAAGAAAACCCCAACCCTTAAAAAGCCTAAAAATCGACTCTCTCTCTCTCTCTCTTACCAAAAGCTCACTCCCATCATTTGGAAATGGAAACCAAGCAACCGATGCATGACAATAGCTGCTGCCAATAAACACCAA
Lyco009	scaffold-WAFT-2003917-Diphasiastrum_digitatum_ssr1972	ac	8	GTCCGAATAGCACAGAGTCCC	60.202	GTACCTTCCAGTCAGAAGCGG	60.404	205	1972	1988	GTCCGAATAGCACAGAGTCCCAAGTGAAGGTAGAAACCAAATTTACCTCAGGTGGTCCCATCAATAGAACACACACACACACACAAACAGATGCTATTGCAACCATTGATAACAGGAAGGGCTTGAACATTCGACCTTTCACACCCCCCAAATATCCTAGAGACTTTTTGGCTTGTTGAATACACCGCTTCTGACTGGAAGGTAC
Lyco015	scaffold-WAFT-2000471-Diphasiastrum_digitatum_ssr170	tc	16	CACCTTCTGCCTTAGGTCTGG	60.066	TATCCTCGCTTGTGACGAAGG	59.866	398	170	202	CACCTTCTGCCTTAGGTCTGGAATGGTGAATTGGGTCCCAGCCGATGTTTTGTGTCCATGGGGACGTGCTCTTGATGCGTAAACCTTTGTCAATATATTGTTCTCCTTTGAATTGAATCTTAAATAGCATTCTTGAGAAAGGGATTCTCTCTCTCTCTCTCTCTCTCTCTCTCTCTCNNNNNNNNNNNNNNNNNNAAAAAAAAAGAACAAGGACATTATTTTGAGGGCATTGTGCATTTCCTGAAGTGCCTTTTCATTATGACTCGCATCTAAAAAAGTGGACTTTTTTTTTTCGCGCTTGAAGATGCCATTCAAATACCATTGACAGATGCCATACCCTTGTCCGTGACTTCAATCCTTACGTCCTGACGTCCTGACCTTCGTCACAAGCGAGGATA
Lyco016	scaffold-WAFT-2006004-Diphasiastrum_digitatum_ssr285	ga	18	GAGTGAAGCATCTTCGCATCG	59.743	GTGGATCCGTAGTAGATCGCG	60.136	116	285	321	GAGTGAAGCATCTTCGCATCGGAGAGAGAGAGAGAGAGAGAGAGAGAGAGAGAGAGAGTGCATGAGCTGCCTATTTATCCATTAGAACAATATGCCGCGATCTACTACGGATCCAC
Lyco017	scaffold-WAFT-2065908-Diphasiastrum_digitatum_ssr802	ta	6	GGAGGAATGGTGTCTACAGCC	60.134	TGGCTTTAAGGCAGACATAGG	57.718	157	802	814	GGAGGAATGGTGTCTACAGCCACTCCAGGTCCTTCTTCTTCTTCGGCAGTCGCCATCGTCGCTGCTTGCATTCGCCAGCAAACGACAATCCATATGTTATAAGAGGCATTACACACACATTATATATATATACACACCTATGTCTGCCTTAAAGCCA
Lyco020	scaffold-WAFT-2003138-Diphasiastrum_digitatum_ssr342	ct	16	TGCTGATCCAGTTGACAGACC	59.998	GCTGTGTGACATTATAGCACGC	60.286	393	342	374	TGCTGATCCAGTTGACAGACCATCTTTTCCAGAAATTGCCAGTGCACTGCGTTTGATGGCTGCAACTCAACTAGTCAAAGTGCAAAGACCCAATCAATTAGCACAGGAGGCATCGATATTGCAAGAATATGTATCATGATTTTCTGTGTAGCAATTTTTTTAGAAGATAAAAGAGACACCATGTCTTGCTTATCCACATGTGTTGCTTTACACTCTCTCTCTCTCTCTCTCTCTCTCTCTCTCTGTCTCTGTCTCTCTCCTTGTTCTACAATGCTGGAACAAAAACCCAAACTCTGACATATGTACTATGGACAATTGATGTCTTTAATTTGTGTATAGGCTGGTTATGCGCTCTTTTAACCTGGTTCACTGCGTGCTATAATGTCACACAGC
Lyco022	scaffold-WAFT-2049415-Diphasiastrum_digitatum_ssr116	ctg	6	TCCTCTCGAATCAGCATTCCC	59.586	ATGGATGGATCGGTCAAACGG	60.475	142	116	134	TCCTCTCGAATCAGCATTCCCGCTTGTCTTCTTTCATTGGCACTGCTGCTACTGCTGCTGCTGCTGCTGGATAATTTTCTGATTCTTCTCTGCAAATTCTGTTCCTCTGCAGCATACACCGCCGTTTGACCGATCCATCCAT
Lyco024	scaffold-WAFT-2007950-Diphasiastrum_digitatum_ssr148	aag	8	TCCTCTCTGTTGTGAAATTGAAGG	58.934	AAACCTTCTCTGAGCACTCCG	59.999	368	148	172	TCCTCTCTGTTGTGAAATTGAAGGACTGATATTCAGGAAAGCATTTGCTAATACACTTTAGTCAAGAAGAAGAAGAAGAAGAAGAAGAAAGAGTGTAGGGCTTATCATCCTGACAAAAAGGATTTTGATATAACTGGTAGCGGAAAGTTTTGCTCTCTTATAGGAGATATTTCTAGATCAACTTCAATTCAAAACAAAAGCTGGACTATAAGCTCTCATCTCAAAGGCATTTGCTGGTAGACTTTAGCCGAAAAAAAAGAAGAAACAGTGTAGGGCATATTTTGGGTGGAAGCAAAAGAAAGGAGGTGTTCTCGCCGCGTTAAAAATTGGGCATTGATCTTAGAAGTCGGAGTGCTCAGAGAAGGTTT
Lyco030	scaffold-WAFT-2010341-Diphasiastrum_digitatum_ssr782	gag	7	ATGCAAATGCTTCTGGTCAGG	59.177	TGCTCTCCCTCTTCATCCTCG	61.026	361	782	803	ATGCAAATGCTTCTGGTCAGGGGGTAGAGAGGAGCATCAATGGGGCGTCATCTGCAGCTGAAGGCCTTGCTGAAGCTATTGTAAAAAGCATGGACAGTAAAGCTACTGCGGAGGAGCATGACAAGAAAGAAGTATCAGAGAAAGAAGGCAAAGAAGAAGAGGAGGAGGAGGAGGAGGAGGAAGTAGAGGAAATAGAGGAGATTGAAGTCGAAGAAGAAATTGAAGACGAAGAAGGAGCTGAGGAAGAAGTAGATGACGAAGAGGAAGTGGAGGAAGTGGAAATGGAGGACCAAGAAGGTGAAGAGGAGGAAGTAGTTGAGGAAGAGGAGCTAGCAGAAGACGAGGATGAAGAGGGAGAGCA
Lyco031	scaffold-WAFT-2005975-Diphasiastrum_digitatum_ssr257	gaa	7	TGTGGTAGAGGACTCAGGAGG	59.994	TCTAAGCTCTCTCGTCAACGC	59.869	380	257	278	TGTGGTAGAGGACTCAGGAGGGTTCTGTGGTGCCGCTGCCGCTGCTTCTGAAGAAGAAGAAGAAGAAGAAGAGCAGCTGTTTGGATCGATCAAGCAACAAAGAAAGAAGCAAGCAAAAGCGTAGGGGGAAAATAGAGGCAAAGCACAGCGAGAAAGGATTATTGCGAACCCGACTGATTTAGTAATAAGCTTGCATTTGGGGTAAGGGATCAAAGCTTAATGCGCATGCCGGGGGAGAGCTTGGTGTAGATGTGACTGACTTGAAGAAGCCGTTCACTCTACATGCTCATACTCGAAGAGATTTACATTTATTTGCATAGATTTACAATACAAGGCTGTTGTGGCCTTTGAAAACTAAAGCGTTGACGAGAGAGCTTAGA
Lyco035	scaffold-WAFT-2014898-Diphasiastrum_digitatum_ssr1091	cat	6	CCTTGTCTAAATCCCGGTCCC	60.134	TGAAGGCAAGCCAGATTCACG	61.215	351	1091	1109	CCTTGTCTAAATCCCGGTCCCTGTCACGTCCCTTGTCTCTATCAGCATCACGATGCCTGTCTTTTTCTCGCTGATGTTCTGCCATGATCCAAAGCAAGAGTAAAATTGCGTGCACCAAGCAAGCACACTCTCAAAACAAAGTGCAAGATCCCTTCCCTATCCCTTTCGCTTCCATTTCTTCTTCCCTTCCCCAAAGACGCCTAGGCATATACATACATATATGCATACCTGCAGCAGATCAGCTCAGCTCAACGCCATCTCTCTCTCTCTCTCCACATCTATTGCTTCTTCACGCCATCATCATCATCATCATCAGGAGAATGAATGGATCGTGAATCTGGCTTGCCTTCA
Lyco044	scaffold-WAFT-2068764-Diphasiastrum_digitatum_ssr157	tcc	6	CTCACGTTGTCTTCCTCCTCC	60.067	GGAATGGTGTCTCCGAGTAGC	60.202	266	157	175	CTCACGTTGTCTTCCTCCTCCTCATAGGCTCTAGCCAAGAGAAGGAAGAAGCTAGTTTCATCGTCGTTACTATGGAGTGTGCTACTGCTGCTGCTCATCCTCTCGCTCCTCCTTGCGGCTGCATCGCACTCCATCCTTCCTTTTCCTCCTCCTCCTCCTCCTGCTGCTTCTCTTCCTGCTCTTGCTCAACACCAAAATGCCAGGGCCATCGCTGGGCTTCAAAATTCAGTGCCGTAGCAATAAGAGCTACTCGGAGACACCATTCC
Lyco048	scaffold-WAFT-2007495-Diphasiastrum_digitatum_ssr205	cag	6	ACAAGTACTTCCACCGTCTGC	60.27	AATCAGAGTGAAGGTAGCGCC	60.135	357	205	223	ACAAGTACTTCCACCGTCTGCTCTGCTGCTCCACGCTTCAGACCGGCTATGGATTTTGAGCTTCACCATCACCAACAGCAGCACCCCCAGCACCCCCACCCCCTCCCTCACCCTCAGCAGCACGCTTCAACCTCCGAGGCCACATCGCATCTCCACCCGCACCCTTACCCCCAGCAGCAGCAGCAGCAGAGCAACCATACCCTAACCCTATCTCTGCCCATTCATTCTGCCTCCAACGCCATCCCCCCCTCCCCGGCCAAGCCCTCGCCCTCGCCCGCGGCCGGGGAGAGCGAGCGCATCGGCGGAGGGCATGGCAGGGATGATTGCTGGAGTGAGGGCGCTACCTTCACTCTGATT

## Sheet: SupplT3 X-amp
Suppl.T3. Cross-amplification of microsatellites from Diphasiastrum digitatum. Compared with the target species (first row; bolded; PCR product size range expressed in [min:max] manner), the sizes for PCR products from related Lycopodiales are given. If a single number is given, homozygous state was detected.
Sample	Species	Lyco008	Lyco009	Lyco015	Lyco016	Lyco017	Lyco020	Lyco022	Lyco024	Lyco030	Lyco031	Lyco035	Lyco044	Lyco048
D. digitatum (min-max)		324:362	201:208	362:492	160:224	142:199	452:456	130:260	350:388	355:408	363:394	334:391	253:297	345:387
Lyco 37-1	Lycopodium spp.		206		246		364			360
Lyco 37-2	Lycopodium spp.		207				368			361
Lyco 37-3	Lycopodium spp.		208				375			363
Lyco 37-4	Lycopodium spp.		207		368		372:393			362
Lyco 37-5	Lycopodium spp.		206				367			360
Lyco 37-6	Lycopodium spp.		206				364			360
Lyco 37-7	Lycopodium spp.		206				370			360
Lyco 37-8	Lycopodium spp.		204				363			358
Lyco 37-9	Lycopodium spp.		205				365			358
Lyco 37-10	Lycopodium spp.		205				362			358
VT1	D. complanatum x sieitatum (=D. x. verecumdum)	360	205	387	130:199	160:166	370	132	368	366:397	374:387	340:348	264:297	361
VT24	D. tristachyum	354	205	376	151:197	155	381	130:142	371	359	370	384	264	368
VT25	D. sabinifolium		205	385	195	156	377:382	138	358	359:367	369:380	352	264	388

## Sheet: SupplT4 Population indices
Suppl.T4. Indices of diversity in populations of Diphasiastrum digitatum, when the 'VCT' subpopulation is considered as one.
Population	Sample size	% missinga	NA/pop	NA	NAe	AR	He	Ho	Fi	Pa	d	Fnull	HETexc	HETdef
VCT	343	4.2 (1.2%)	162	12.46	4.95	6.47	0.7071	0.411	0.419****	52	0.04***	0.17	1	0.0002
NC	15	0.0 (0.0%)	55	4.23	2.87	4.08	0.5421	0.385	0.298****	1	0.20***	0.17	1	0.0011
VT	22	0.2 (0.7%)	102	7.85	5.03	6.55	0.6781	0.37	0.46****	4	0.0ns	0.17	1	0.0013
HR_TN	12	0.0 (0.0%)	56	4.31	3.13	4.31	0.5608	0.372	0.347****	0	0.10***	0.17	1	0.0284
Overall	392	4.3 (1.1%)	375	12.85	5.16	6.64	0.7112	0.407	0.429****	57	0.04***	0.16	1	0.0045
a The following indices are presented: Number of missing genotypes (and % per population); Number of alleles per population (NA/pop); Number of alleles (NA); Effective number of alleles (NAe; (Nielsen, Tarpy et al. 2003)); Allelic richness (AR) rarefied to 24 gene copies; Gene diversity corrected for sample size (He; (Nei 1978)); Observed heterozygosity (Ho); Individual inbreeding coefficient (Fi…

## Sheet: SupplT5 AMOVA
Suppl.T5. Results of AMOVA variance partitioning for the Diphasiastrum digitatum genotyping dataset. The analyses were done with (3-tier) and without (2-tier AMOVA) consideration of between individuals but within populations, to better conclude on the within-population gene flow.
3-tier AMOVA
	Degrees of Freedom	Sum of Suares	Mean Sq	Variance for each hierarchical level	Variance [%]	ϕ population differentiation statistics	Obs	Std.Obs	Alter	Pvalue
Between Pop	6	451.19	75.1983	0.618344	6.52312	0.434331	5.36213	-56.6943	less	0.001
Between samples within Pop	385	4758.49	12.3597	3.49879	36.9099	0.394856	3.49879	42.0824	greater	0.001
Within samples	392	2101.95	5.36213	5.36213	56.5669	0.0652312	0.618344	50.0581	greater	0.001
Total	783	7311.63	9.33798	9.47926	100
2-tier AMOVA
	Degrees of Freedom	Sum of Suares	Mean Sq	Variance for each hierarchical level	Variance [%]	ϕ population differentiation statistics (Samples to Total)	Pvalue
Between samples	6	225.382	37.5636	0.617192	9.04974	0.0904974	0.001
Within samples	385	2388.08	6.2028	6.2028	90.9503
Total	391	2613.46	6.68404	6.81999	100

## Sheet: SupplT6 ENV
Suppl.T6. Effects of bioclim variables on the genetic clustering of Diphasiastrum digitatum dataset. Analyses were run at the level of 35 collection sites.
35 POPs				perc_of_obs	x2y	CI_95_Lower	CI_95_Upper
23	cluster	BIO12	Annual Precipitation	100	28.83	10.83	56.78
24	cluster	BIO2	Mean Diurnal Range (Mean of monthly (max temp - min temp))	100	26.88	9.98	53.76
25	cluster	BIO18	Precipitation of Warmest Quarter	100	26.26	1.99	52.52
26	cluster	BIO16	Precipitation of Wettest Quarter	100	23.75	3.85	47.5

## Sheet: SupplT7 ObStruct
Suppl.T7. ObStruct insights into the STRUCTURE analyses. Drawing on data from 20 individual MCMCs in STRUCTURE, ObStruct calculated the overall R2, whose changes were then analyzed by independent successive removal of the predefined populations (Table 1) or the inferred genetic clusters.
																				Across 20 MCMCs	P-value
Overall R2	0.25	0.25	0.25	0.25	0.25	0.25	0.25	0.25	0.25	0.25	0.25	0.25	0.25	0.25	0.25	0.25	0.25	0.25	0.25	0.25	0
p-value	<0.0001	<0.0001	<0.0001	<0.0001	<0.0001	<0.0001	<0.0001	<0.0001	<0.0001	<0.0001	<0.0001	<0.0001	<0.0001	<0.0001	<0.0001	<0.0001	<0.0001	<0.0001	<0.0001
R2 without predefined population VCT_01	0.12	0.12	0.12	0.12	0.12	0.12	0.12	0.12	0.12	0.12	0.12	0.12	0.12	0.12	0.12	0.12	0.12	0.12	0.12	0.12	0
R2 without predefined population VCT_02	0.27	0.27	0.27	0.27	0.27	0.27	0.27	0.27	0.27	0.27	0.27	0.27	0.27	0.27	0.27	0.27	0.27	0.27	0.23	0.267895	0.00893188
R2 without predefined population VCT_03	0.27	0.27	0.27	0.27	0.27	0.27	0.27	0.27	0.27	0.27	0.27	0.27	0.27	0.27	0.27	0.27	0.27	0.27	0.24	0.268421	0.00669891
R2 without predefined population VCT_04	0.26	0.26	0.26	0.26	0.26	0.26	0.26	0.26	0.26	0.26	0.26	0.26	0.26	0.26	0.26	0.26	0.26	0.26	0.25	0.259474	0.00223297
R2 without predefined population NC	0.23	0.23	0.23	0.23	0.23	0.23	0.23	0.23	0.23	0.23	0.23	0.23	0.23	0.23	0.23	0.23	0.23	0.23	0.26	0.231579	0.00669891
R2 without predefined population VT	0.25	0.25	0.25	0.25	0.25	0.25	0.25	0.25	0.25	0.25	0.25	0.25	0.25	0.25	0.25	0.25	0.25	0.25	0.27	0.251053	0.00446594
R2 without predefined population HR_TN	0.24	0.24	0.24	0.24	0.24	0.24	0.24	0.24	0.24	0.24	0.24	0.24	0.24	0.24	0.24	0.24	0.24	0.24	0.27	0.241579	0.00669891
R2 without inferred genetic cluster 1	0.25	0.25	0.25	0.25	0.25	0.25	0.25	0.25	0.25	0.25	0.25	0.25	0.25	0.25	0.25	0.25	0.25	0.25	0.25	0.25	0
R2 without inferred genetic cluster 2	0.25	0.25	0.25	0.25	0.25	0.25	0.25	0.25	0.25	0.25	0.25	0.25	0.25	0.25	0.25	0.25	0.25	0.25	0.25	0.25	0

## Sheet: SupplT8 Bottleneck
Suppl.T8. Results of Bottleneck analyses. The genotyping dataset of Diphasiastrum digitatum was analyzed under T.P.M. and S.M.M. models, as applicable to microsatellite data. In separate analyses, we assessed the effect of combining the subpopulations "VCT_01" through "VCT_04" collected from the Virginia Creeper trail (Table 1) into one meta-population 'VCT'.
			T.P.M.			S.M.M.							T.P.M.			S.M.M.
			expected	obse Def/Exc	P	expected	obse Def/Exc	P					expected	obse Def/Exc	P	expected	obse Def/Exc	P
Sign test	VCT		7.72	13/0	1e-05	7.76	13/0	1e-05		Sign test	VCT_01		7.53	12/1	0.00023	7.56	13/0	1e-05
	NC		7.07	7/5	0.17781	7.01	7/5	0.18681			VCT_02		7.52	9/4	0.04506	7.52	10/3	0.01186
	VT		7.59	9/4	0.04158	7.6	11/2	0.00186			VCT_03		7.55	11/2	0.00202	7.58	12/1	0.00022
	HR_TN		7.43	9/4	0.04962	7.44	9/4	0.0492			VCT_04		7.69	12/1	0.00017	7.68	12/1	0.00018
			Ho	T2	P	Ho	T2	P			NC		7.07	7/5	0.17728	6.9	7/5	0.20515
StDif	VCT		all loci fit T.P.M., mutation-drift equilibrium.	-7.197	0	all loci fit S.M.M., mutation-drift equilibrium.	-10.048	0			VT		7.61	9/4	0.04043	7.63	11/2	0.00179
	NC		all loci fit T.P.M., mutation-drift equilibrium.	-1.202	0.11467	all loci fit S.M.M., mutation-drift equilibrium.	-1.593	0.05555			HR_TN		7.44	8/5	0.13741	7.41	9/4	0.05096
	VT		all loci fit T.P.M., mutation-drift equilibrium.	-3.571	0.00018	all loci fit S.M.M., mutation-drift equilibrium.	-4.662	0					Ho	T2	P	Ho	T2	P
	HR_TN		all loci fit T.P.M., mutation-drift equilibrium.	-1.172	0.12054	all loci fit S.M.M., mutation-drift equilibrium.	-1.549	0.06075		StDif	VCT_01		all loci fit T.P.M., mutation-drift equilibrium.	-5.475	0	all loci fit S.M.M., mutation-drift equilibrium.	-7.578	0
			1T HezDef	1T HezEx	2T He/d	1T HezDef	1T HezEx	2T He/d			VCT_02		all loci fit T.P.M., mutation-drift equilibrium.	-0.888	0.18715	all loci fit S.M.M., mutation-drift equilibrium.	-2.072	0.01913
Wilcoxon	VCT		6e-05	1	0.00012	6e-05	1	0.00012			VCT_03		all loci fit T.P.M., mutation-drift equilibrium.	-2.856	0.00215	all loci fit S.M.M., mutation-drift equilibrium.	-4.057	2e-05
	NC		0.10181	0.91187	0.20361	0.08813	0.92432	0.17627			VCT_04		all loci fit T.P.M., mutation-drift equilibrium.	-3.769	8e-05	all loci fit S.M.M., mutation-drift equilibrium.	-5.693	0
	VT		0.01636	0.98669	0.03271	0.00201	0.99847	0.00403			NC		all loci fit T.P.M., mutation-drift equilibrium.	-1.192	0.11664	all loci fit S.M.M., mutation-drift equilibrium.	-1.602	0.05456
	HR_TN		0.0636	0.94507	0.1272	0.04712	0.95984	0.09424			VT		all loci fit T.P.M., mutation-drift equilibrium.	-3.642	0.00014	all loci fit S.M.M., mutation-drift equilibrium.	-4.609	0
											HR_TN		all loci fit T.P.M., mutation-drift equilibrium.	-1.186	0.11785	all loci fit S.M.M., mutation-drift equilibrium.	-1.513	0.06517
Mode shift	VCT		normal L-shaped distribution										1T HezDef	1T HezEx	2T He/d	1T HezDef	1T HezEx	2T He/d
	NC		normal L-shaped distribution							Wilcoxon	VCT_01		0.00012	0.99994	0.00024	6e-05	1	0.00012
	VT		normal L-shaped distribution								VCT_02		0.0636	0.94507	0.1272	0.00153	0.99884	0.00305
	HR_TN		normal L-shaped distribution								VCT_03		0.00085	0.99939	0.00171	0.00018	0.99988	0.00037
											VCT_04		0.00061	0.99957	0.00122	0.00012	0.99994	0.00024
											NC		0.10181	0.91187	0.20361	0.07568	0.9353	0.15137
											VT		0.01636	0.98669	0.03271	0.00201	0.99847	0.00403
											HR_TN		0.08386	0.92676	0.16772	0.04712	0.95984	0.09424
										Mode shift	VCT_01		normal L-shaped distribution
											VCT_02		normal L-shaped distribution
											VCT_03		normal L-shaped distribution
											VCT_04		normal L-shaped distribution
											NC		normal L-shaped distribution
											VT		normal L-shaped distribution
											HR_TN		normal L-shaped distribution

## Sheet: SupplT9 DIYABC
Suppl.T9. Confidence, bias, and error analyses of the best-supported Scenario11. Prior and posterior global and scenario-related errors are calculated. Population codes and times of split (t1 through t3) are presented in Table 1 and explained in Figure 4.
Error/Bias
Parameter	PRIOR									POSTERIOR
	Relative Root Mean Integrated Square Error (RRMISE)		Relative Mean Absolute Deviation (RMeanAD)		Square root of mean square error/true value					Relative Root Mean Integrated Square Error (RRMISE)		Relative Mean Absolute Deviation (RMeanAD)		Square root of mean square error/true value
					Mean		Median		Mode					Mean		Median		Mode
	with genetic inf	without gen inf	with genetic inf	without gen inf	with genetic inf	without gen inf	with genetic inf	without gen inf		with genetic inf	without gen inf	with genetic inf	without gen inf	with genetic inf	without gen inf	with genetic inf	without gen inf
VCT	0.564	2.094	0.376	1.111	0.403	1.715	0.392	1.715	0.406	1.196	1.124	0.915	0.804	1.092	0.762	1.101	0.762	1.129
NC	0.629	2.247	0.387	1.165	0.428	1.853	0.397	1.847	0.412	3.797	8.481	2.443	7.136	3.165	7.295	2.773	7.284	2.212
VT	0.938	2.265	0.46	1.164	0.807	1.872	0.826	1.868	0.878	0.733	0.692	0.463	0.504	0.653	0.439	0.682	0.44	0.759
HR_TN	0.698	1.899	0.436	1.02	0.505	1.543	0.488	1.54	0.484	4.614	7.125	3.181	5.738	3.959	6.098	3.684	6.075	3.348
[GHOST]	1.521	2.223	0.793	1.14	1.236	1.837	1.214	1.838	1.403	0.296	0.525	0.21	0.443	0.235	0.431	0.233	0.431	0.25
t1	0.733	14.759	0.463	3.061	0.563	11.649	0.533	9.758	0.492	2.032	49.231	1.324	31.349	1.65	38.69	1.482	31.867	1.163
t2	0.658	1.498	0.433	0.774	0.504	1.257	0.485	1.263	0.473	4.326	29.075	2.715	22.506	3.469	26.406	2.964	26.388	2.319
t3	0.614	0.657	0.366	0.36	0.524	0.574	0.547	0.622	0.658	8.064	11.715	4.543	7.064	7.153	11.309	6.89	11.988	7.27
Mutation rate	0.612	1.411	0.398	0.832	0.476	1.139	0.445	1.139	0.414	0.344	0.489	0.272	0.41	0.302	0.392	0.314	0.391	0.356
